# Supplementary material for: Capparis Spinosa L. promotes anti-inflammatory response in vitro through the control of cytokine gene expression in human peripheral blood mononuclear cells
Source: BMC Immunol. 2016 Aug 2;17:26. doi: 10.1186/s12865-016-0164-x (PMC4969972; doi:10.1186/s12865-016-0164-x)
Supplement: Additional file 1: — Raw data Figure 1. (XLSX 21 kb) [file 12865_2016_164_MOESM1_ESM.xlsx]

## Sheet: Aqueous fraction low doses
Experience n1	data presented in Optical density
unstimulated cells
Aqueous fraction (µg/ml)	0	5	10	25	50	100
	0.226	0.281	0.255	0.208	0.374	0.381
	0.352	0.334	0.254	0.318	0.389	0.371
	0.33	0.402	0.211	0.379	0.396	0.395
stimulated cells with PHA
Aqueous fraction (µg/ml)	0	5	10	25	50	100
	0.593	0.598	0.565	0.538	0.5	0.426
	0.527	0.412	0.507	0.451	0.451	0.541
	0.475	0.536	0.594	0.471	0.426	0.563
Experience n2
unstimulated cells
Aqueous fraction (µg/ml)	0	5	10		50	100
	0.25		0.239		0.265	0.208
	0.231		0.234		0.214	0.221
	0.261		0.217		0.29	0.255
stimulated cells with PHA	0	5	10	25	50	100
Aqueous fraction (µg/ml)	0.631		0.522		0.518	0.59
	0.583		0.317		0.51	0.48
	0.568		0.525		0.64	0.586
Experience n3
unstimulated cells
Aqueous fraction (µg/ml)	0	5	10	25	50	100	300
	0.17	0.159	0.136	0.164	0.146	0.262	0.293
	0.157	0.151	0.138	0.148	0.152	0.15	0.181
	0.161	0.15	0.134	0.139	0.123	0.161	0.171
stimulated cells with PHA
Aqueous fraction (µg/ml)	0	5	10	25	50	100	300
	0.322	0.333	0.241	0.37	0.343	0.309	0.316
	0.335	0.323	0.25	0.385	0.285	0.225	0.264
	0.375	0.302	0.293	0.332	0.338	0.301	0.336
Experience n4
unstimulated cells	0	5	10	25	50	100	300
Aqueous fraction (µg/ml)	0.253	0.228	0.24	0.236	0.261	0.207	0.199
	0.229	0.202	0.228	0.215	0.243	0.19	0.219
	0.253	0.195		0.224			0.229
	0	5	10	25	50	100	300
stimulated cells with PHA	0.411	0.439	0.396	0.387	0.395	0.356	0.428
Aqueous fraction (µg/ml)	0.407	0.463	0.392	0.362	0.352	0.348	0.422
	0.419

## Sheet: Aqueous fraction high doses  
Experience n1	data presented in Optical density
unstimulated cells
Aqueous fraction (µg/ml)	0	300	400	500	600	700	800
	0.17	0.174	0.213	0.228	0.19	0.204	0.179
	0.183	0.202	0.217	0.259	0.202	0.212	0.197
	0.198	0.199	0.184	0.18	0.17	0.2	0.182
stimulated cells with PHA
Aqueous fraction (µg/ml)	0	300	400	500	600	700	800
	0.466	0.687	0.596	0.586	0.685	0.567	0.613
	0.47	0.706	0.679	0.531	0.6	0.483	0.767
	0.418	0.645	0.669	0.563	0.574	0.228	0.561
Experience n2
unstimulated cells
Aqueous fraction (µg/ml)	0	300	400	500	600	700
	0.107	0.129	0.152	0.128	0.153	0.147
	0.12	0.139	0.155	0.146	0.171	0.188
	0.126	0.135	0.188	0.196	0.208	0.19
stimulated cells with PHA	0	300	400	500	600	700
Aqueous fraction (µg/ml)	0.34	0.525	0.554	0.503	0.595	0.655
	0.503	0.622	0.52	0.647	0.589	0.621
	0.424	0.427	0.6	0.677	0.596	0.469
Experience n3
unstimulated cells
Aqueous fraction (µg/ml)	0	300	400	500	600	700	800
	0.205	0.254	0.284	0.265	0.277	0.196	0.259
	0.198	0.211	0.23	0.224	0.206	0.203	0.223
	0.188	0.214	0.209	0.218	0.201	0.221	0.207
stimulated cells with PHA
Aqueous fraction (µg/ml)	0	300	400	500	600	700	800
	0.427	0.587	0.605	0.469	0.591	0.508	0.509
	0.377	0.551	0.533	0.527	0.563	0.538	0.501
	0.414	0.598	0.606	0.649	0.591	0.572	0.533
Experience n4
unstimulated cells	0	300	400	500	600	700	800
Aqueous fraction (µg/ml)	0.199	0.24	0.238	0.233	0.227	0.264	0.278
	0.185	0.197	0.21	0.215	0.221	0.252	0.254
	0.185	0.2	0.308	0.236	0.222	0.215	0.221
	0	300	400	500	600	700	800
stimulated cells with PHA	0.371	0.313	0.413	0.458	0.391	0.386	0.412
Aqueous fraction (µg/ml)	0.374	0.396	0.365	0.46	0.442	0.436	0.425
	0.259	0.36	0.348	0.464	0.4	0.423	0.448

## Sheet: crud extract low doses
Experience n1	data presented in Optical density
unstimulated cells
Crud extract (µg/ml)	0	5	10	25	50	100	DMSO
	0.226	0.367	0.373	0.311	0.317	0.336	0.348
	0.352	0.377	0.191	0.244	0.396	0.308	0.307
	0.33	0.311	0.22	0.325	0.319	0.306	0.26
stimulated cells with PHA
Crud extract (µg/ml)	0	5	10	25	50	100	DMSO
	0.593	0.201	0.595	0.546	0.517	0.341	0.514
	0.527	0.267	0.492	0.544	0.417	0.525	0.593
	0.475	0.525	0.524	0.401	0.516	0.505	0.543
Experience n2
unstimulated cells
Crud extract (µg/ml)	0	5	10	25	50	100
	0.25		0.225		0.251	0.353
	0.231		0.2		0.275	0.319
	0.261		0.218		0.241	0.308
stimulated cells with PHA	0	5	10	25	50	100
Crud extract (µg/ml)	0.631		0.559		0.495	0.68
	0.583		0.454		0.53	0.652
	0.568		0.484		0.509	0.628
Experience n3
unstimulated cells
Crud extract (µg/ml)	0	5	10	25	50	100	300
	0.17	0.157	0.141	0.146	0.154	0.185	0.165
	0.157	0.156	0.158	0.165	0.146	0.14	0.179
	0.161	0.148	0.145	0.139	0.142	0.165	0.158
stimulated cells with PHA
Crud extract (µg/ml)	0	5	10	25	50	100	300
	0.322	0.266	0.289	0.377	0.25	0.286	0.329
	0.335	0.344	0.302	0.32	0.336	0.276	0.293
	0.375	0.342	0.259	0.336	0.331	0.293	0.387
Experience n4
unstimulated cells	0	5	10	25	50	100	300
Crud extract (µg/ml)	0.253	0.204	0.205	0.223	0.233	0.26	0.248
	0.229	0.191	0.203	0.203		0.276	0.26
	0.253	0.239	0.228	0.22	0.233	0.24	0.262
	0	5	10	25	50	100	300
stimulated cells with PHA	0.439	0.455	0.613	0.346	0.475	0.494	0.618
Crud extract (µg/ml)	0.381	0.549	0.518	0.376	0.481	0.52	0.574
	0.463	0.515	0.465	0.38	0.561	0.564

## Sheet: crud extract high doses
Experience n1	data presented in Optical density
unstimulated cells
Crud extract (µg/ml)	0	300	400	500	600	700	800
	0.151	0.199	0.177	0.161	0.177	0.206	0.157
	0.131	0.163	0.176	0.174	0.175	0.168	0.169
	0.141	0.17	0.202	0.154	0.159	0.164	0.244
stimulated cells with PHA
Crud extract (µg/ml)	0	300	400	500	600	700	800
	0.313	0.376	0.367	0.328	0.396	0.244	0.279
	0.292	0.37	0.371	0.344	0.28	0.247	0.26
	0.282	0.358	0.354	0.345	0.306	0.244	0.31
Experience n2
unstimulated cells
Crud extract (µg/ml)	0	300	400	500	600	700	800	DMSO 1%
	0.379	0.409	0.47	0.493	0.522	0.419	0.458	0.498
	0.35	0.461	0.535	0.493	0.47	0.591	0.463	0.489
	0.412	0.458	0.473	0.496	0.473	0.506	0.464	0.235
stimulated cells with PHA	0	300	400	500	600	700	800	DMSO 1%
Crud extract (µg/ml)	0.633	0.56	0.664	0.23	0.649	0.65	0.555	0.631
	0.592	0.433	0.686	0.541	0.639	0.732	0.667	0.654
	0.59	0.482	0.567	0.617	0.526	0.681	0.659	0.625
Experience n3
unstimulated cells
Crud extract (µg/ml)	0	300	400	500	600	700
	0.236	0.26	0.24	0.271	0.263	0.251
	0.22	0.257	0.261	0.233	0.277	0.265
	0.256	0.237	0.256	0.235	0.254	0.262
stimulated cells with PHA
Crud extract (µg/ml)	0	300	400	500	600	700
	0.446	0.443	0.419	0.462	0.417	0.359
	0.373	0.501	0.455	0.404	0.286	0.337
	0.393	0.534	0.448	0.408	0.469	0.221
Experience n4
unstimulated cells	0	300		500		700
Crud extract (µg/ml)	0.287	0.276		0.316		0.26
	0.262	0.286		0.298		0.254
	0.264	0.28		0.308		0.244
	0	300	400	500	600	700
stimulated cells with PHA	0.438	0.457		0.512		0.502
Crud extract (µg/ml)	0.421	0.532		0.478		0.462
	0.406	0.435		0.545		0.464
Experience n5
unstimulated cells	0	300		500		700		DMSO 1%
Crud extract (µg/ml)	0.204	0.22		0.255		0.185		0.213
	0.198	0.208		0.277		0.189		0.219
	0.2	0.204		0.302		0.197		0.228
	0	300	400	500	600	700		DMSO 1%
stimulated cells with PHA	0.46	0.522		0.385		0.253		0.547
Crud extract (µg/ml)	0.476	0.502		0.373		0.275		0.504
	0.458	0.556		0.338		0.266		0.535

## Sheet: DMSO control
data are represented in Optical density
	Experience 1		Experience 2		Experience 3
unstimulated cells	0	DMSO 1%	0	DMSO 1%	0	DMSO 1%
	0.151	0.143	0.379	0.498	0.236	0.139
	0.131	0.108	0.35	0.489	0.22	0.138
	0.141	0.118	0.412	0.235	0.256	0.139
stimulated cells with PHA	0	DMSO 1%	0	DMSO 1%	0	DMSO 1%
	0.313	0.28	0.633	0.631	0.446	0.312
	0.292	0.265	0.592	0.654	0.373	0.41
	0.282	0.287	0.59	0.625	0.393	0.464
