# Supplementary material for: Capparis Spinosa L. promotes anti-inflammatory response in vitro through the control of cytokine gene expression in human peripheral blood mononuclear cells
Source: BMC Immunol. 2016 Aug 2;17:26. doi: 10.1186/s12865-016-0164-x (PMC4969972; doi:10.1186/s12865-016-0164-x)
Supplement: Additional file 2: — Raw data Figure 2. (XLSX 20 kb) [file 12865_2016_164_MOESM2_ESM.xlsx]

## Sheet: donor n1
		Neg = resting cells
		Pos= devided cells
		Proliferation of unstimulated cells (%)			Crud extract 10µg/ml			Crud extract 100µg/ml
		Neg	84		Neg	83.6		Neg	87
		Pos	12.6		Pos	14		Pos	15.9
					Aqueous pahse 10µg/ml			Aqueous phase 100µg/ml
					Neg	83.9		Neg	83.8
					Pos	11.1		Pos	11.8
		Proliferation of stimulated cells (%)			Crud extract 10µg/ml			Crud extract 100µg/ml
		Neg	8.99		Neg	10.2		Neg	8.39
		Pos	90.1		Pos	88.8		Pos	90
					Aqueous phase 10µg/ml			Aqueous phase 100µg/ml
					Neg	12.3		Neg	10.1
					Pos	86.4		Pos	89

## Sheet: donor n2
	Proliferation of unstimulated cells (%)			Crud extract 10µg/ml			Crud extract 100µg/ml			Neg = resting cells
										Pos= devided cells
	Neg	81		Neg	83.7		Neg	80.2
	Pos	16.4		Pos	12.8		Pos	15.4
				Aqueous pahse 10µg/ml			Aqueous phase 100µg/ml
				Neg	77.7		Neg	73.8
				Pos	18.9		Pos	22.8
	Proliferation of stimulated cells (%)			Crud extract 10µg/ml			Crud extract 100µg/ml
	Neg	26.6		Neg	26.8		Neg	28.1
	Pos	71.8		Pos	71.3		Pos	70
				Aqueous phase 10µg/ml			Aqueous phase 100µg/ml
				Neg	27.8		Neg	24.8
				Pos	70.4		Pos	73.5

## Sheet: donor n3
	Proliferation of unstimulated cells (%)			Crud extract 10µg/ml			Crud extract 100µg/ml			Neg = resting cells
										Pos= devided cells
	Neg	84.3		Neg	87		Neg	80.7
	Pos	12.6		Pos	10.8		Pos	17.2
				Aqueous pahse 10µg/ml			Aqueous phase 100µg/ml
				Neg	85.4		Neg	84.9
				Pos	12.8		Pos	13.2
	Proliferation of stimulated cells (%)			Crud extract 10µg/ml			Crud extract 100µg/ml
	Neg	39.6		Neg	46.5		Neg
	Pos	55		Pos	50.7		Pos
				Aqueous phase 10µg/ml			Aqueous phase 100µg/ml
				Neg	47.1		Neg	41.3
				Pos	49.8		Pos	55.8

## Sheet: donor n4
	Proliferation of unstimulated cells (%)			Crud extract 10µg/ml			Crud extract 100µg/ml			Neg = resting cells
										Pos= devided cells
	Neg	84.2		Neg	83		Neg	78.4
	Pos	12.4		Pos	13.2		Pos	15.8
				Aqueous pahse 10µg/ml			Aqueous phase 100µg/ml
				Neg	82.8		Neg	82.6
				Pos	11.4		Pos	12.6
	Proliferation of stimulated cells (%)			Crud extract 10µg/ml			Crud extract 100µg/ml
	Neg	9.06		Neg	11.1		Neg	8.62
	Pos	88.8		Pos	87.6		Pos	90.5
				Aqueous phase 10µg/ml			Aqueous phase 100µg/ml
				Neg	12.7		Neg	10.4
				Pos	85.9		Pos	88.4

## Sheet: donor n5
	Proliferation of unstimulated cells (%)			Crud extract 10µg/ml			Crud extract 100µg/ml			Neg = resting cells
										Pos= devided cells
	Neg	78.8		Neg	84.3		Neg	81.8
	Pos	14.1		Pos	9.89		Pos	11.2
				Aqueous pahse 10µg/ml			Aqueous phase 100µg/ml
				Neg	80.2		Neg	82.8
				Pos	14.6		Pos	10.8
	Proliferation of stimulated cells (%)			Crud extract 10µg/ml			Crud extract 100µg/ml
	Neg	25.9		Neg	20.6		Neg	21.2
	Pos	66.6		Pos	76.3		Pos	75.4
				Aqueous phase 10µg/ml			Aqueous phase 100µg/ml
				Neg	22.2		Neg	22.9
				Pos	74.7		Pos	73.1
