# Supplementary material for: Capparis Spinosa L. promotes anti-inflammatory response in vitro through the control of cytokine gene expression in human peripheral blood mononuclear cells
Source: BMC Immunol. 2016 Aug 2;17:26. doi: 10.1186/s12865-016-0164-x (PMC4969972; doi:10.1186/s12865-016-0164-x)
Supplement: Additional file 4: — Raw data Figure 4 and supplementary figure. (XLSX 50 kb) [file 12865_2016_164_MOESM4_ESM.xlsx]

## Sheet: Donor 5
IL-17					IL-4					IL-10					TGF-b					TNF-a
Well	Sample Name	Target Name	Cт		Well	Sample Name	Target Name	Cт		Well	Sample Name	Target Name	Cт		Well	Sample Name	Target Name	Cт		Well	Sample Name	Target Name	Cт
A1	C-	HPRT	27.208		A1	C-	HPRT	27.208		A1	C-	HPRT	28.0483		A1	C-	HPRT	28.0483		A1	C-	HPRT	28.0483
A2	C-	HPRT	27.8442		A2	C-	HPRT	27.8442		A2	C-	HPRT	27.8692		A2	C-	HPRT	27.8692		A2	C-	HPRT	27.8692
A3	C-	HPRT	27.2153		A3	C-	HPRT	27.2153		A3	C-	HPRT	27.8094		A3	C-	HPRT	27.8094		A3	C-	HPRT	27.8094
A4	C-	IL-17	28.7985		A7	C-	IL-4	33.9799		A4	C-	IL-10	26.1806		A7	C-	TGF	24.7244		A7	C-	TNF	23.7636
A5	C-	IL-17	28.3358		A8	C-	IL-4	32.3266		A5	C-	IL-10	25.3632		A8	C-	TGF	25.1507		A8	C-	TNF	24.5077
A6	C-	IL-17	29.0032		A9	C-	IL-4	31.515		A6	C-	IL-10	25.3763		A9	C-	TGF	25.0881		A9	C-	TNF	24.1588
B1	C+	HPRT	25.7444		B1	C+	HPRT	25.7444		B1	C+	HPRT	26.379		B1	C+	HPRT	26.379		B1	C+	HPRT	26.379
B2	C+	HPRT	26.3966		B2	C+	HPRT	26.3966		B2	C+	HPRT	26.0126		B2	C+	HPRT	26.0126		B2	C+	HPRT	26.0126
B3	C+	HPRT	25.124		B3	C+	HPRT	25.124		B3	C+	HPRT	26.1991		B3	C+	HPRT	26.1991		B3	C+	HPRT	26.1991
B4	C+	IL-17	27.1296		B7	C+	IL-4	28.7001		B4	C+	IL-10	24.1699		B7	C+	TGF	22.8782		B7	C+	TNF	21.8156
B5	C+	IL-17	26.5189		B8	C+	IL-4	28.5143		B5	C+	IL-10	24.3405		B8	C+	TGF	23.4101		B8	C+	TNF	21.745
B6	C+	IL-17	25.7711		B9	C+	IL-4	28.8182		B6	C+	IL-10	24.145		B9	C+	TGF	22.7101		B9	C+	TNF	21.9938
C1	100-	HPRT	28.9093		C1	100-	HPRT	28.9093		C1	100-	HPRT	30.529		C1	100-	HPRT	30.529		C1	100-	HPRT	30.529
C2	100-	HPRT	29.0729		C2	100-	HPRT	29.0729		C2	100-	HPRT	30.4878		C2	100-	HPRT	30.4878		C2	100-	HPRT	30.4878
C3	100-	HPRT	29.3597		C3	100-	HPRT	29.3597		C3	100-	HPRT	30.1785		C3	100-	HPRT	30.1785		C3	100-	HPRT	30.1785
C4	100-	IL-17	32.4397		C7	100-	IL-4	32.2954		C4	100-	IL-10	28.089		C7	100-	TGF	25.9846		C7	100-	TNF	27.4589
C5	100-	IL-17	31.8832		C8	100-	IL-4	31.9956		C5	100-	IL-10	28.4082		C8	100-	TGF	25.9606		C8	100-	TNF	27.3289
C6	100-	IL-17	32.1689		C9	100-	IL-4	31.7035		C6	100-	IL-10	27.9958		C9	100-	TGF	26.0627		C9	100-	TNF	27.6056
D1	500-	HPRT	27.4916		D1	500-	HPRT	27.4916		D1	500-	HPRT	28.7629		D1	500-	HPRT	28.7629		D1	500-	HPRT	28.7629
D2	500-	HPRT	28.0832		D2	500-	HPRT	28.0832		D2	500-	HPRT	28.6176		D2	500-	HPRT	28.6176		D2	500-	HPRT	28.6176
D3	500-	HPRT	27.609		D3	500-	HPRT	27.609		D3	500-	HPRT	28.4121		D3	500-	HPRT	28.4121		D3	500-	HPRT	28.4121
D4	500-	IL-17	30.2207		D7	500-	IL-4	32.0736		D4	500-	IL-10	24.8668		D7	500-	TGF	24.5233		D7	500-	TNF	24.0657
D6	500-	IL-17	30.3542		D8	500-	IL-4	32.9266		D5	500-	IL-10	24.9193		D8	500-	TGF	24.3454		D8	500-	TNF	23.7705
E1	100+	HPRT	26.9342		D9	500-	IL-4	31.5591		D6	500-	IL-10	24.8148		D9	500-	TGF	24.4407		D9	500-	TNF	23.6504
E2	100+	HPRT	26.9727		E1	100+	HPRT	26.9342		E1	100+	HPRT	28.9862		E1	100+	HPRT	28.9862		E1	100+	HPRT	28.9862
E3	100+	HPRT	27.1001		E2	100+	HPRT	26.9727		E2	100+	HPRT	27.9241		E2	100+	HPRT	27.9241		E2	100+	HPRT	27.9241
E4	100+	IL-17	27.6418		E3	100+	HPRT	27.1001		E3	100+	HPRT	27.8866		E3	100+	HPRT	27.8866		E3	100+	HPRT	27.8866
E5	100+	IL-17	27.3426		E7	100+	IL-4	31.4084		E4	100+	IL-10	25.766		E7	100+	TGF	26.0858		E7	100+	TNF	23.1471
E6	100+	IL-17	28.2289		E8	100+	IL-4	29.435		E5	100+	IL-10	25.6992		E8	100+	TGF	24.5975		E8	100+	TNF	23.1917
F1	500+	HPRT	26.6107		E9	100+	IL-4	30.0737		E6	100+	IL-10	26.703		E9	100+	TGF	25.2321		E9	100+	TNF	22.9913
F2	500+	HPRT	27.105		F1	500+	HPRT	26.6107		F1	500+	HPRT	27.1596		F1	500+	HPRT	27.1596		F1	500+	HPRT	27.1596
F3	500+	HPRT	26.7602		F2	500+	HPRT	27.105		F2	500+	HPRT	29.1868		F2	500+	HPRT	29.1868		F2	500+	HPRT	29.1868
F4	500+	IL-17	27.5062		F3	500+	HPRT	26.7602		F3	500+	HPRT	27.4681		F3	500+	HPRT	27.4681		F3	500+	HPRT	27.4681
F5	500+	IL-17	27.8591		F7	500+	IL-4	29.3264		F4	500+	IL-10	23.3502		F7	500+	TGF	25.3362		F7	500+	TNF	22.0956
F6	500+	IL-17	27.8261		F8	500+	IL-4	30.6082		F5	500+	IL-10	22.7839		F8	500+	TGF	25.5361		F8	500+	TNF	19.5306
					F9	500+	IL-4	30.2974		F6	500+	IL-10	23.2752		F9	500+	TGF	25.5529		F9	500+	TNF	20.4296
C- : unstimulated cells
C+: stimulated cells
p100-: cells treated with 100µg/ml of aqueous fraction
P500-:cells treated with 500µg/ml of aqueous fraction
p100+: stimulated cellswith PHA and treated with 100µg/ml of aqueous fraction
p500+: stimulated cellswith PHA and treated with 500µg/ml of aqueous fraction

## Sheet: Donor 4
IL-17					IL-4					IL-10					TGF-b					TNF-a
Well	Sample Name	Target Name	Cт		Well	Sample Name	Target Name	Cт		Well	Sample Name	Target Name	Cт		Well	Sample Name	Target Name	Cт		Well	Sample Name	Target Name	Cт
A1	C-	HPRT	31.8324		A1	C-	HPRT	31.8324		A1	C-	HPRT	34.64		A1	C-	HPRT	34.64		A1	C-	HPRT	34.64
A2	C-	HPRT	31.9971		A2	C-	HPRT	31.9971		A2	C-	HPRT	33.9309		A2	C-	HPRT	33.9309		A2	C-	HPRT	33.9309
A3	C-	HPRT	31.9014		A3	C-	HPRT	31.9014		A3	C-	HPRT	34.1941		A3	C-	HPRT	34.1941		A3	C-	HPRT	34.1941
A4	C-	IL-17	33.0515		A7	C-	IL-4	30.9484		A4	C-	IL10	28.9292		A7	C-	TGF	30.2937		A11	C-	TNF	27.8317
A5	C-	IL-17	32.4468		A8	C-	IL-4	32.0848		A5	C-	IL10	29.7048		A8	C-	TGF	29.8554		A12	C-	TNF	28.0754
A6	C-	IL-17	32.4804		A9	C-	IL-4	32.0202		A6	C-	IL10	29.6111		A9	C-	TGF	30.4931		B1	C+	HPRT	32.6954
B1	C+	HPRT	31.4605		B1	C+	HPRT	31.4605		B1	C+	HPRT	32.6954		B1	C+	HPRT	32.6954		B2	C+	HPRT	32.7945
B2	C+	HPRT	31.4751		B2	C+	HPRT	31.4751		B2	C+	HPRT	32.7945		B2	C+	HPRT	32.7945		B3	C+	HPRT	32.9809
B3	C+	HPRT	31.9479		B3	C+	HPRT	31.9479		B3	C+	HPRT	32.9809		B3	C+	HPRT	32.9809		B10	C+	TNF	27.1887
B4	C+	IL-17	30.5591		B7	C+	IL-4	29.8633		B4	C+	IL10	29.7917		B7	C+	TGF	29.684		B11	C+	TNF	26.3596
B5	C+	IL-17	29.5371		B8	C+	IL-4	30.2396		B5	C+	IL10	31.7656		B8	C+	TGF	29.0961		B12	C+	TNF	27.3124
B6	C+	IL-17	29.1209		B9	C+	IL-4	30.4706		B6	C+	IL10	28.4716		B9	C+	TGF	29.4515		C1	P100-	HPRT	34.3556
C1	100-	HPRT	32.3244		C1	100-	HPRT	32.3244		C1	P100-	HPRT	34.3556		C1	P100-	HPRT	34.3556		C2	P100-	HPRT	33.8242
C2	100-	HPRT	31.9985		C2	100-	HPRT	31.9985		C2	P100-	HPRT	33.8242		C2	P100-	HPRT	33.8242		C3	P100-	HPRT	33.9561
C3	100-	HPRT	32.1223		C3	100-	HPRT	32.1223		C3	P100-	HPRT	33.9561		C3	P100-	HPRT	33.9561		C10	P100-	TNF	31.7048
C4	100-	IL-17	32.6236		C7	100-	IL-4	31.2854		C5	P100-	IL10	30.1459		C7	P100-	TGF	32.5173		C11	P100-	TNF	29.5523
C5	100-	IL-17	33.05		C8	100-	IL-4	31.3075		C6	P100-	IL10	30.4229		C8	P100-	TGF	31.5035		C12	P100-	TNF	31.9353
C6	100-	IL-17	33.3324		C9	100-	IL-4	31.7239		D1	P500-	HPRT	33.8347		C9	P100-	TGF	32.4757		D1	P500-	HPRT	33.8347
D1	500-	HPRT	32.2258		D1	500-	HPRT	32.2258		D2	P500-	HPRT	33.7367		D1	P500-	HPRT	33.8347		D2	P500-	HPRT	33.7367
D2	500-	HPRT	31.6156		D2	500-	HPRT	31.6156		D3	P500-	HPRT	34.7274		D2	P500-	HPRT	33.7367		D3	P500-	HPRT	34.7274
D3	500-	HPRT	32.178		D3	500-	HPRT	32.178		D4	P500-	IL10	28.8304		D3	P500-	HPRT	34.7274		D10	P500-	TNF	28.9745
D4	500-	IL-17	34.6254		D7	500-	IL-4	32.8551		D5	P500-	IL10	29.5003		D7	P500-	TGF	30.3059		D11	P500-	TNF	28.4937
D5	500-	IL-17	33.521		D8	500-	IL-4	28.5544		D6	P500-	IL10	29.2745		D8	P500-	TGF	29.9309		D12	P500-	TNF	28.6937
D6	500-	IL-17	31.9167		D9	500-	IL-4	32.0043		E1	P100+	HPRT	33.4003		D9	P500-	TGF	29.9046		E1	P100+	HPRT	33.4003
E1	100+	HPRT	31.1868		E1	100+	HPRT	31.1868		E2	P100+	HPRT	33.69		E1	P100+	HPRT	33.4003		E2	P100+	HPRT	33.69
E2	100+	HPRT	32.0045		E2	100+	HPRT	32.0045		E3	P100+	HPRT	33.9264		E2	P100+	HPRT	33.69		E3	P100+	HPRT	33.9264
E3	100+	HPRT	31.6079		E3	100+	HPRT	31.6079		E4	P100+	IL10	28.5428		E3	P100+	HPRT	33.9264		E10	P100+	TNF	28.002
E4	100+	IL-17	30.4376		E7	100+	IL-4	31.0906		E5	P100+	IL10	29.4157		E7	P100+	TGF	29.8898		E11	P100+	TNF	28.1195
E5	100+	IL-17	30.7105		E8	100+	IL-4	30.6855		E6	P100+	IL10	29.1137		E8	P100+	TGF	30.0861		E12	P100+	TNF	28.1312
E6	100+	IL-17	31.2263		E9	100+	IL-4	28.7179		F1	P500+	HPRT	33.5478		E9	P100+	TGF	29.2123		F1	P500+	HPRT	33.5478
F1	500+	HPRT	31.8674		F1	500+	HPRT	31.8674		F2	P500+	HPRT	33.331		F1	P500+	HPRT	33.5478		F2	P500+	HPRT	33.331
F2	500+	HPRT	32.237		F2	500+	HPRT	32.237		F3	P500+	HPRT	33.4376		F2	P500+	HPRT	33.331		F3	P500+	HPRT	33.4376
F3	500+	HPRT	31.57		F3	500+	HPRT	31.57		F4	P500+	IL10	28.7039		F3	P500+	HPRT	33.4376		F10	P500+	TNF	27.518
F4	500+	IL-17	30.915		F7	500+	IL-4	32.0311		F5	P500+	IL10	28.6739		F7	P500+	TGF	30.6862		F11	P500+	TNF	27.4398
F5	500+	IL-17	30.9292		F8	500+	IL-4	31.7552		F6	P500+	IL10	29.33		F8	P500+	TGF	31.2759		F12	P500+	TNF	27.6573
F6	500+	IL-17	32.9112		F9	500+	IL-4	33.0078							F9	P500+	TGF	30.8027
C- : unstimulated cells
C+: stimulated cells
p100-: cells treated with 100µg/ml of aqueous fraction
P500-:cells treated with 500µg/ml of aqueous fraction
p100+: stimulated cellswith PHA and treated with 100µg/ml of aqueous fraction
p500+: stimulated cellswith PHA and treated with 500µg/ml of aqueous fraction

## Sheet: Donor 3
IL-17						Il-4					IL-10						TGF-b					TNF-a
Well	Sample Name	Target Name	Cт			Well	Sample Name	Target Name	Cт		Well	Sample Name	Target Name		Cт		Well	Sample Name	Target Name	Cт		Well	Sample Name	Target Name	Cт
A1	C-	HPRT	26.757			A1	C-	HPRT	26.6603		A1	C-	HPRT		27.9581		A1	C-	HPRT	27.9581		A1	C-	HPRT	27.9581
A2	C-	HPRT	31.3262			A2	C-	HPRT	26.9414		A2	C-	HPRT		27.7006		A2	C-	HPRT	27.7006		A2	C-	HPRT	27.7006
A3	C-	HPRT	26.5021			A3	C-	HPRT	26.6121		A3	C-	HPRT		27.7789		A3	C-	HPRT	27.7789		A3	C-	HPRT	27.7789
A4	C-	IL-17	29.0162			A4	C-	IL-4	28.5945		A4	C-	IL-10		16.9566		A4	C-	TGF	27.9879		A4	C-	TNF	19.7392
A5	C-	IL-17	28.1815			A5	C-	IL-4	28.0992		A5	C-	IL-10		17.41		A5	C-	TGF	27.917		A5	C-	TNF	20.0773
A6	C-	IL-17	28.8317			A6	C-	IL-4	26.9003		A6	C-	IL-10		17.2861		A6	C-	TGF	27.9506		A6	C-	TNF	19.8423
B1	C+	HPRT	25.9212			B1	C+	HPRT	26.2932		B1	C+	HPRT		27.9021		B1	C+	HPRT	27.9021		B1	C+	HPRT	27.9021
B2	C+	HPRT	25.582			B2	C+	HPRT	25.9973		B2	C+	HPRT		27.5896		B2	C+	HPRT	27.5896		B2	C+	HPRT	27.5896
B3	C+	HPRT	25.7341			B3	C+	HPRT	26.5086		B3	C+	HPRT		27.7535		B3	C+	HPRT	27.7535		B3	C+	HPRT	27.7535
B4	C+	IL-17	26.1521			B4	C+	IL-4	25.475		B4	C+	IL-10		18.9518		B4	C+	TGF	27.9174		B4	C+	TNF	19.65
B5	C+	IL-17	26.8724			B5	C+	IL-4	24.9221		B5	C+	IL-10		18.4921		B5	C+	TGF	27.9028		B5	C+	TNF	18.9531
D1	100-	HPRT	29.2187			B6	C+	IL-4	24.8704		B6	C+	IL-10		18.8005		B6	C+	TGF	27.9978		B6	C+	TNF	19.8032
D2	100-	HPRT	28.8005			C1	100-	HPRT	29.1579		D1	100-	HPRT		30.775		D1	100-	HPRT	30.775		D1	100-	HPRT	30.775
D3	100-	HPRT	28.6387			C2	100-	HPRT	29.8366		D2	100-	HPRT		30.9987		D2	100-	HPRT	30.9987		D2	100-	HPRT	30.9987
D4	100-	IL-17	30.1947			C3	100-	HPRT	29.0894		D3	100-	HPRT		30.9342		D3	100-	HPRT	30.9342		D3	100-	HPRT	30.9342
D5	100-	IL-17	30.0114			C4	100-	IL-4	28.7603		D4	100-	IL-10		21.3036		D4	100-	TGF	29.9364		D4	100-	TNF	24.8261
D6	100-	IL-17	30.8742			C5	100-	IL-4	28.7648		D5	100-	IL-10		22.1527		D5	100-	TGF	29.8843		D5	100-	TNF	25.0001
E1	500-	HPRT	27.8284			C6	100-	IL-4	28.5246		D6	100-	IL-10		21.7856		D6	100-	TGF	30.0728		D6	100-	TNF	24.8307
E2	500-	HPRT	27.8312			D1	500-	HPRT	28.752		E1	500-	HPRT		29.747		E1	500-	HPRT	29.747		E1	500-	HPRT	29.747
E3	500-	HPRT	27.8819			D2	500-	HPRT	29.4504		E2	500-	HPRT		30.1173		E2	500-	HPRT	30.1173		E2	500-	HPRT	30.1173
E4	500-	IL-17	33.2175			D3	500-	HPRT	29.6592		E3	500-	HPRT		29.9203		E3	500-	HPRT	29.9203		E3	500-	HPRT	29.9203
E5	500-	IL-17	32.2175			D4	500-	IL-4	28.1316		E4	500-	IL-10		19.0332		E4	500-	TGF	27.4898		E4	500-	TNF	21.4179
E6	500-	IL-17	31.5132			D5	500-	IL-4	38		E5	500-	IL-10		18.6902		E5	500-	TGF	27.2319		E5	500-	TNF	21.9685
G1	100+	HPRT	23.079			D6	500-	IL-4	29.1018		E6	500-	IL-10		18.5979		E6	500-	TGF	27.2287		E6	500-	TNF	20.9138
G2	100+	HPRT	23.1695			E1	100+	HPRT	23.7653		G1	100+	HPRT		28.6564		G1	100+	HPRT	28.6564		G1	100+	HPRT	28.6564
G3	100+	HPRT	23.0506			E2	100+	HPRT	23.8852		G2	100+	HPRT		28.497		G2	100+	HPRT	28.497		G2	100+	HPRT	28.497
G4	100+	IL-17	24.1142			E3	100+	HPRT	24.0458		G3	100+	HPRT		28.6226		G3	100+	HPRT	28.6226		G3	100+	HPRT	28.6226
G5	100+	IL-17	24.3375			E4	100+	IL-4	22.9192		G4	100+	IL-10		19.3745		G4	100+	TGF	26.5815		G4	100+	TNF	20.5747
G6	100+	IL-17	24.1142			E5	100+	IL-4	22.9349		G5	100+	IL-10		19.4477		G5	100+	TGF	27.3241		G5	100+	TNF	20.3392
H1	500+	HPRT	30.7253			E6	100+	IL-4	22.3348		G6	100+	IL-10		19.6185		G6	100+	TGF	27.0389		G6	100+	TNF	19.6006
H2	500+	HPRT	26.8236			F1	500+	HPRT	28.6157		H1	500+	HPRT		29.9409		H1	500+	HPRT	29.9409		H1	500+	HPRT	29.9409
H3	500+	HPRT	28.2495			F2	500+	HPRT	28.729		H2	500+	HPRT		29.7944		H2	500+	HPRT	29.7944		H2	500+	HPRT	29.7944
H4	500+	IL-17	29.2668			F3	500+	HPRT	28.5049		H3	500+	HPRT		29.7753		H3	500+	HPRT	29.7753		H3	500+	HPRT	29.7753
H5	500+	IL-17	29.819			F4	500+	IL-4	28.0111		H4	500+	IL-10		20.5528		H4	500+	TGF	27.7225		H4	500+	TNF	21.7258
H6	500+	IL-17	29.071			F5	500+	IL-4	28.2677		H5	500+	IL-10		20.9063		H5	500+	TGF	27.9873		H5	500+	TNF	22.3445
						F6	500+	IL-4	27.9571		H6	500+	IL-10		20.5025		H6	500+	TGF	28.5753		H6	500+	TNF	20.9039
C- : unstimulated cells
C+: stimulated cells
p100-: cells treated witHPRT 100µg/ml of aqueous fraction
P500-:cells treated witHPRT 500µg/ml of aqueous fraction
p100+: stimulated cellswitHPRT PHPRTA and treated witHPRT 100µg/ml of aqueous fraction
p500+: stimulated cellswitHPRT PHPRTA and treated witHPRT 500µg/ml of aqueous fraction																	Well	Sample Name	Target Name	Cт
																	A1	C-	HPRT	27.9581
																	A2	C-	HPRT	27.7006
																	A3	C-	HPRT	27.7789
																	A4	C-	TNF	19.7392
																	A5	C-	TNF	20.0773
																	A6	C-	TNF	19.8423
																	B1	C+	HPRT	27.9021
																	B2	C+	HPRT	27.5896
																	B3	C+	HPRT	27.7535
																	B4	C+	TNF	19.65
																	B5	C+	TNF	18.9531
																	B6	C+	TNF	19.8032
																	D1	100-	HPRT	30.775
																	D2	100-	HPRT	30.9987
																	D3	100-	HPRT	30.9342
																	D4	100-	TNF	24.8261
																	D5	100-	TNF	25.0001
																	D6	100-	TNF	24.8307
																	E1	500-	HPRT	29.747
																	E2	500-	HPRT	30.1173
																	E3	500-	HPRT	29.9203
																	E4	500-	TNF	21.4179
																	E5	500-	TNF	21.9685
																	E6	500-	TNF	20.9138
																	G1	100+	HPRT	28.6564
																	G2	100+	HPRT	28.497
																	G3	100+	HPRT	28.6226
																	G4	100+	TNF	20.5747
																	G5	100+	TNF	20.3392
																	G6	100+	TNF	19.6006
																	H1	500+	HPRT	29.9409
																	H2	500+	HPRT	29.7944
																	H3	500+	HPRT	29.7753
																	H4	500+	TNF	21.7258
																	H5	500+	TNF	22.3445
																	H6	500+	TNF	20.9039

## Sheet: Donor 2
IL-17					IL-4					IL-10					TGF-b					TNF-a
Well	Sample Name	Target Name	Cт		Well	Sample Name	Target Name	Cт		Well	Sample Name	Target Name	Cт		Well	Sample Name	Target Name	Cт		Well	Sample Name	Target Name	Cт
A5	c-	HPRT	28.0568		A1	C-	HPRT	25.5558		A5	c-	HPRT	26.5599		A5	c-	HPRT	26.5599		A5	c-	HPRT	26.5599
A6	c-	HPRT	28.1737		A2	C-	HPRT	24.8268		A6	c-	HPRT	27.2449		A6	c-	HPRT	27.2449		A6	c-	HPRT	27.2449
A7	c-	HPRT	27.901		A3	C-	HPRT	24.9533		A7	c-	HPRT	26.7899		A7	c-	HPRT	26.7899		A7	c-	HPRT	26.7899
A8	c-	IL-17	27.8784		A7	C-	IL-4	29.5056		A8	c-	IL-10	25.6815		A8	c-	TGF	23.5222		A8	c-	TNF	26.3396
A9	c-	IL-17	27.8545		A8	C-	IL-4	27.5388		A9	c-	IL-10	26.0465		A9	c-	TGF	22.7214		A9	c-	TNF	26.8666
B5	c+	HPRT	25.8683		A9	C-	IL-4	28.5416		A10	c-	IL-10	26.6099		A10	c-	TGF	23.3125		A10	c-	TNF	26.5551
B6	c+	HPRT	25.7863		B1	C+	HPRT	23.9348		B5	c+	HPRT	24.5844		B5	c+	HPRT	24.5844		B5	c+	HPRT	24.5844
B7	c+	HPRT	25.599		B2	C+	HPRT	22.4123		B6	c+	HPRT	27.0058		B6	c+	HPRT	24.75		B6	c+	HPRT	24.402
B8	c+	IL-17	32.8698		B3	C+	HPRT	22.4756		B7	c+	HPRT	24.784		B7	c+	HPRT	24.784		B7	c+	HPRT	24.784
B10	c+	IL-17	28.7638		B7	C+	IL-4	26.9327		B8	c+	IL-10	24.1393		B8	c+	TGF	21.5356		B8	c+	TNF	22.2988
D5	p100-	HPRT	31.0883		B8	C+	IL-4	27.1052		B9	c+	IL-10	23.7297		B9	c+	TGF	23.1033		B9	c+	TNF	21.84
D6	p100-	HPRT	31.3732		B9	C+	IL-4	27.2743		B10	c+	IL-10	23.1981		B10	c+	TGF	22.0897		B10	c+	TNF	22.0766
D7	p100-	HPRT	31.2402		D1	P100-	HPRT	27.6512		C5	100-	HPRT	30.1155		C5	100-	HPRT	30.1155		C5	100-	HPRT	30.1155
D8	p100-	IL-17	29.8787		D2	P100-	HPRT	26.7265		C6	100-	HPRT	30.0064		C6	100-	HPRT	30.0064		C6	100-	HPRT	30.0064
D9	p100-	IL-17	30.5655		D3	P100-	HPRT	26.1685		C7	100-	HPRT	30.0084		C7	100-	HPRT	30.0084		C7	100-	HPRT	30.0084
D10	p100-	IL-17	30.4525		D8	P100-	IL-4	28.1433		C8	100-	IL-10	32.1285		C8	100-	TGF	25.127		C8	100-	TNF	31.1
E5	p500-	HPRT	26.8151		E10	P100-	IL-4	27.4115		C9	100-	IL-10	32.9998		C9	100-	TGF	24.6451		C9	100-	TNF	31.9145
E7	p500-	HPRT	26.7667		D9	P100-	IL-4	28.4352		C10	100-	IL-10	32.2076		C10	100-	TGF	24.5183		C10	100-	TNF	31.3395
E8	p500-	IL-17	32.5692		E1	P500-	HPRT	24.6994		E5	p500-	HPRT	26.563		E5	p500-	HPRT	26.563		E5	p500-	HPRT	26.563
E9	p500-	IL-17	32.1343		E2	P500-	HPRT	23.4125		E6	500-	HPRT	26.3619		E6	500-	HPRT	26.3619		E6	500-	HPRT	26.8914
E10	p500-	IL-17	32.4175		E3	P500-	HPRT	20.6878		E7	500-	HPRT	27.3701		E7	500-	HPRT			E7	500-	HPRT	27.2888
G6	p100+	HPRT	27.0986		E7	P500-	IL-4	29.3614		E8	500-	IL-10	27.608		E8	500-	TGF	23.4861		E8	500-	TNF	26.0675
G7	p100+	HPRT	27.6114		E8	P500-	IL-4	26.798		E9	500-	IL-10	27.852		E9	500-	TGF	22.9896		E9	500-	TNF	26.3787
G8	p100+	IL-17	23.9865		E9	P500-	IL-4	27.4338		E10	500-	IL-10	27.5377		E10	500-	TGF	23.6326		E10	500-	TNF	26.5748
G9	p100+	IL-17	24.6547		G1	P100+	HPRT	24.4177		G5	100+	HPRT	26.4071		G5	100+	HPRT	26.4071		G5	100+	HPRT	26.4071
G10	p100+	IL-17	24.553		G2	P100+	HPRT	24.8812		G6	100+	HPRT	25.7292		G6	100+	HPRT	25.7292		G6	100+	HPRT	25.7292
H5	p500+	HPRT	26.9726		G3	P100+	HPRT	24.86		G7	100+	HPRT	25.7567		G7	100+	HPRT	25.7567		G7	100+	HPRT	25.7567
H6	p500+	HPRT	26.7097		G7	P100+	IL-4	29.3437		G8	100+	IL-10	24.9656		G8	100+	TGF	22.2642		G8	100+	TNF	23.5631
H7	p500+	HPRT	26.9137		G8	P100+	IL-4	27.1174		G9	100+	IL-10	25.5089		G9	100+	TGF	22.3873		G9	100+	TNF	23.8234
H8	p500+	IL-17	24.3812		G9	P100+	IL-4	25.0376		G10	100+	IL-10	24.9904		G10	100+	TGF	22.8987		G10	100+	TNF
H9	p500+	IL-17	24.0649		H1	P500+	HPRT	26.5068		H5	500+	HPRT	25.7306		H5	500+	HPRT	25.7306		H5	500+	HPRT	25.7306
H10	p500+	IL-17	24.338		H2	P500+	HPRT	23.7669		H6	500+	HPRT	25.456		H6	500+	HPRT	25.456		H6	500+	HPRT	25.456
					H3	P500+	HPRT	25.6281		H7	500+	HPRT	25.8598		H7	500+	HPRT	25.8598		H7	500+	HPRT	25.8598
C- : unstimulated cells					H7	P500+	IL-4	23.514		H8	500+	IL-10	26.1865		H8	500+	TGF	24.6681		H8	500+	TNF
C+: stimulated cells					H8	P500+	IL-4	24.6536		H9	500+	IL-10	26.7953		H9	500+	TGF	24.3663		H9	500+	TNF	22.8887
p100-: cells treated with 100µg/ml of aqueous fraction					H9	P500+	IL-4	22.269		H10	500+	IL-10	26.6023		H10	500+	TGF	24.2094		H10	500+	TNF	22.3258
P500-:cells treated with 500µg/ml of aqueous fraction
p100+: stimulated cellswith PHA and treated with 100µg/ml of aqueous fraction
p500+: stimulated cellswith PHA and treated with 500µg/ml of aqueous fraction

## Sheet: Donor 1
IL-17					IL-4					IL-10					TGF-b					TNF-a
Well	Sample Name	Target Name	Cт		Well	Sample Name	Target Name	Cт		Well	Sample Name	Target Name	Cт		Well	Sample Name	Target Name	Cт		Well	Sample Name	Target Name	Cт
A1	c-	hprt	21.6091		A1	C-	HPRT	19.8135		A1	c-	hprt	27.9578		A1	c-	hprt	27.9578		A1	c-	hprt	27.9578
A2	c-	hprt	21.3946		A4	C-	IL-4	30.2422		A2	c-	hprt	28.4562		A2	c-	hprt	28.4562		A2	c-	hprt	28.4562
A3	c-	hprt	21.5616		A5	C-	IL-4	32.2072		A3	c-	hprt	27.7408		A3	c-	hprt	27.7408		A3	c-	hprt	27.7408
A4	c-	IL-17	25.9661		B1	C+	HPRT	21.5981		A4	c-	10	23.5912		A4	c-	TGF-b	26.1701		A4	c-	TNF-a	27.3686
A5	c-	IL-17	25.4397		B2	C+	HPRT	21.3396		A5	c-	10	22.4706		A5	c-	TGF-b	25.873		A5	c-	TNF-a	27.6624
A6	c-	IL-17	26.4075		B4	C+	IL-4	30.7696		A6	c-	10	22.4885		A6	c-	TGF-b	26.1825		A6	c-	TNF-a	26.9378
B1	c+	hprt	21.836		B5	C+	IL-4	29.9909		B1	c+	hprt	29.4219		B1	c+	hprt	29.4219		B1	c+	hprt	29.4219
B2	c+	hprt	21.4254		D1	P100-	HPRT	21.3144		B2	c+	hprt	29.4801		B2	c+	hprt	29.4801		B2	c+	hprt	29.4801
B3	c+	hprt	21.4276		D2	P100-	HPRT	20.5093		B3	c+	hprt	30.1784		B3	c+	hprt	30.1784		B3	c+	hprt	30.1784
B4	c+	IL-IL-17	30.6135		D4	P100-	IL-4	29.8501		B4	c+	10	25.5647		B4	c+	TGF-b	26.6616		B4	c+	TNF-a	25.2573
B5	c+	IL-17	31.7067		D5	P100-	IL-4	29.5336		B5	c+	10	26.3778		B5	c+	TGF-b	26.2969		B5	c+	TNF-a	25.7644
B6	c+	IL-17	30.7546		E1	P500-	HPRT	22.6683		B6	c+	10	26.5379		B6	c+	TGF-b	26.5701		B6	c+	TNF-a	25.8617
D1	p100-	hprt	21.4397		E2	P500-	HPRT	20.7836		C1	100-	hprt	29.1281		C1	100-	hprt	29.1281		C1	100-	hprt	29.1281
D2	p100-	hprt	21.4697		E4	P500-	IL-4	30.7528		C2	100-	hprt	28.9604		C2	100-	hprt	28.9604		C2	100-	hprt	28.9604
D3	p100-	hprt	21.2242		E5	P500-	IL-4	30.2549		C3	100-	hprt	28.9205		C3	100-	hprt	28.9205		C3	100-	hprt	28.9205
D4	p100-	IL-17	27.5891		G1	P100+	HPRT	21.179		C4	100-	10	24.4996		C4	100-	TGF-b	25.8931		C4	100-	TNF-a	28.135
D5	p100-	IL-17	27.6964		G2	P100+	HPRT	21.2276		C5	100-	10	23.2734		C5	100-	TGF-b	25.9607		C5	100-	TNF-a	27.4397
D6	p100-	IL-17	28.5695		G4	P100+	IL-4	30.9921		C6	100-	10	23.3071		C6	100-	TGF-b	25.9445		C6	100-	TNF-a	27.6377
E1	p500-	hprt	21.6874		G5	P100+	IL-4	28.5299		D1	500-	hprt	28.9056		D1	500-	hprt	28.9056		D1	500-	hprt	28.9056
E2	p500-	hprt	21.7122		H1	P500+	HPRT	20.621		D2	500-	hprt	28.7753		D2	500-	hprt	28.7753		D2	500-	hprt	28.7753
E3	p500-	hprt	21.3377		H4	P500+	IL-4	30.317		D3	500-	hprt	28.7749		D3	500-	hprt	28.7749		D3	500-	hprt	28.7749
E4	p500-	IL-17	31.4389		H6	P500+	IL-4	29.9723		D4	500-	10	24.6148		D4	500-	TGF-b	26.6296		D4	500-	TNF-a	26.6953
E5	p500-	IL-17	30.8372							D5	500-	10	24.0605		D5	500-	TGF-b	26.0775		D5	500-	TNF-a	26.9297
E6	p500-	IL-17	31.0005							D6	500-	10	24.0319		D6	500-	TGF-b	26.0238		D6	500-	TNF-a	27.2338
G1	p100+	hprt	21.9988							E1	100+	hprt	28.6484		E1	100+	hprt	28.6484		E1	100+	hprt	28.6484
G2	p100+	hprt	21.6366							E2	100+	hprt	27.6225		E2	100+	hprt	27.6225		E2	100+	hprt	27.6225
G3	p100+	hprt	21.6211							E3	100+	hprt	28.2477		E3	100+	hprt	28.2477		E3	100+	hprt	28.2477
G4	p100+	IL-17	28.038							E4	100+	10	24.1155		E4	100+	TGF-b	25.5652		E4	100+	TNF-a	25.1555
G5	p100+	IL-17	27.8345							E5	100+	10	25.3664		E5	100+	TGF-b	25.9895		E5	100+	TNF-a	24.5429
G6	p100+	IL-17	27.1116							E6	100+	10	25.3089		E6	100+	TGF-b	26.8217		E6	100+	TNF-a	24.403
H1	p500+	hprt	31.2127							F1	500+	hprt	28.1055		F1	500+	hprt	28.1055		F1	500+	hprt	28.1055
H2	p500+	hprt	22.0568							F2	500+	hprt	29.0937		F2	500+	hprt	29.0937		F2	500+	hprt	28.2856
H3	p500+	hprt	21.4185							F3	500+	hprt	28.4755		F3	500+	hprt	28.4755		F3	500+	hprt	28.4755
H4	p500+	IL-17	31.3581							F4	500+	10	27.6961		F4	500+	TGF-b	25.9965		F4	500+	TNF-a	24.7457
H5	p500+	IL-17	26.7857							F5	500+	10	28.6593		F5	500+	TGF-b	26.9006		F5	500+	TNF-a	24.5819
H6	p500+	IL-17	26.8861							F6	500+	10	28.0316		F6	500+	TGF-b	25.9811		F6	500+	TNF-a	24.4796
legends
	C- : unstimulated cells
	C+: stimulated cells with PHA
	p100-: cells treated with 100µg/ml of aqueous fraction
	P500-:cells treated with 500µg/ml of aqueous fraction
	p100+: stimulated cells with PHA and treated with 100µg/ml of aqueous fraction
	p500+: stimulated cells with PHA and treated with 500µg/ml of aqueous fraction
